# Supplementary material for: Identification and characterization of candidate detoxification genes in Pharsalia antennata Gahan (Coleoptera: Cerambycidae)
Source: Front Physiol. 2022 Sep 16;13:1015793. doi: 10.3389/fphys.2022.1015793 (PMC9523569; doi:10.3389/fphys.2022.1015793)
Supplement: Supplementary file 1 [file Table3.XLSX]

## Sheet: P450
Gene	MAn	MHe	MTh	MAb	MLe	MWi	FAn	FHe	FTh	FAb	FLe	FWi
CYP12T14	33.7	29.32	13.18	5.83	34.13	121.67	36.23	40.61	15.7	7.97	33.21	274.5
CYP12T15	10.01	6.92	15.47	8.54	4.89	0.27	11.51	6.17	22.56	20.07	3.08	0.18
CYP12T16	5.2	10.78	47.56	28.93	7.54	1.75	7.47	15.97	96.69	76.28	9.09	2.91
CYP301A1	2.07	1.28	0.58	1.12	0.78	0.27	0.95	1.33	0.42	3.93	0.64	0.25
CYP301B1	6.39	0.74	2.02	1.56	3.16	3.78	6.8	1.97	2.93	2.74	5.2	5.29
CYP302A1	7.77	6.8	9.45	24.49	5.26	5.57	4.99	5.11	3.66	10.78	5.6	4.77
CYP314A1	1.06	1.47	0.79	1.22	0.54	1.15	0.64	2.21	2.57	8.45	0.81	0.74
CYP315A1	0.87	2.18	1.84	1.63	0.73	0.53	0.29	1.35	1.04	7.57	0.33	0.29
CYP334H5	0.94	0.52	58.85	360.53	0.54	0.87	1.49	1.27	0.69	4.18	1.11	0.77
CYP353A1	16.79	7.01	4.89	5.61	10.9	16.99	9.42	3.85	2.93	7.68	6.72	13.47
CYP49A1	1.27	0.4	0.58	1.03	0.06	0.09	0.69	0.51	0.39	0.78	0.39	0.18
CYP15A1	0.18	10.64	0.03	0.29	0.11	0.02	0	18.08	0.07	0.4	0.03	0.07
CYP18A1	17.46	14.77	10.47	4.3	10.22	6.96	23.34	15.46	11	17.15	12.24	13.79
CYP305A1	0.55	0.73	21.66	33.25	2.56	238.07	0.98	2.7	20.11	93.34	2.18	197.27
CYP306A1	4.72	2.15	1.04	6.1	2.63	2.69	4.01	1.7	0.57	12.26	1.91	2.48
CYP307A2	0	0	0.13	0	0	0.4	0.21	0.12	0	0.48	0.34	0
CYP345F4	3.1	2.52	7.85	3.99	1.13	0.31	1.51	4.07	7.99	14.64	0.81	2
CYP345M2	3.61	3.35	3.07	1.99	1.5	0.71	5.01	3.93	10.84	10.71	2.89	1.81
CYP345M3	11.41	9.56	22.58	14.74	2.56	0.96	8.81	7.49	17.03	20.43	0.45	1.04
CYP345M4	5.43	8.11	11.06	4.06	2.89	2.39	8.75	27.78	15.42	23.99	4.64	8.96
CYP345M5	8.72	10.69	15.42	7.57	2.24	1.98	3.97	5.8	3.49	4.35	2.97	1.97
CYP345N1	169.07	2.09	0	0	0.04	0	216.08	1.01	0	0.02	0.71	0.1
CYP345N7	6.02	5.01	8.44	2.16	1.77	2.97	2.28	12.8	11.43	21.27	1.04	6.21
CYP347H1	302.8	38.31	20.31	8.1	43.47	25.63	230.95	80	44.77	49.64	100.97	55.34
CYP347H4	1.69	3.58	4.86	1.08	1.18	1.25	1.18	5.21	4.46	14.25	0.16	1.33
CYP347H5	0.82	5.98	19.54	9.93	0.5	0.82	0.97	10.05	34.75	40.64	0.46	1.44
CYP347H6	1.26	2.16	2.62	1.64	0.68	0.21	0.57	5.72	5.47	11.77	0.71	0.68
CYP347H7	2.36	15.13	1.29	0.51	1.43	0.23	1.53	14.97	1.43	0.74	0.84	0.25
CYP413B1	28.32	9.98	17.4	14.44	17.32	24.84	22.13	10.17	19.22	38.06	14.48	22.05
CYP6BH3	16.35	14.12	13.38	6.88	8.19	9.04	11.28	17.04	13.21	20.44	8.06	11.76
CYP6BH9	1.72	0.86	0.93	1.45	0.71	0.9	2.31	1.11	0.67	4.16	0.93	0.48
CYP6BH22	0.93	1.05	1.18	1.66	0.8	0.95	1.24	2.93	3.97	1.78	1.12	4.96
CYP6BJ14	36.44	14.67	25.35	17.16	11.85	6.77	35.14	22.73	34.86	24.76	18.13	8
CYP6BJ16	3.36	0.79	6.79	6.94	1.57	1.63	1.54	1.17	19.05	17.02	1.14	2.23
CYP6BJ17	0	0	7.61	8.45	0	0.15	0.26	0.18	14.59	9.51	0.18	0.19
CYP6BJ48	12.04	8.73	8.06	8.01	5.91	6.35	7.4	8.24	7.41	8.42	6.99	5.66
CYP6BJ49	64.03	7.43	50.78	23.64	2.89	0.26	76.62	5.2	58.63	56.14	2.08	0.3
CYP6BJ52	0.62	0.49	2.28	3.12	0.38	0.75	0.12	0	2.66	7.8	0	0.09
CYP6BJ54	5.36	2.41	3.14	5.48	1.46	1.6	5.12	3.3	6.52	9.04	2.48	2.61
CYP6BJ55-F1	1.16	0.38	0.56	1.13	0	0	0.15	0	1.47	2.81	0	0.18
CYP6BJ61	44.85	7.99	2.04	2.19	18.76	13.83	58.94	14.87	3.82	4.5	42.38	22.26
CYP6BJ62	4.76	4	4.31	5.54	2.24	2.15	3.82	4.25	3.84	5.02	3.41	1.57
CYP6BJ63	0.76	0.4	15.04	5.22	0.17	0.19	0.36	0.32	28.09	15.23	0.09	0.07
CYP6BJ64	116.56	5.44	43.55	25.86	4.67	2.58	159.92	5.21	75.9	32.03	7.24	3.29
CYP6BJ65	10.9	0.57	11.51	8.63	2.22	2.4	7.08	0.68	18	16.27	1.23	2.07
CYP6BJ66	9.4	0.92	1.08	6.74	0.73	0.13	29.66	0.78	2.67	10.07	0.81	0.22
CYP6BJ-F1	0.36	0	6.3	1.3	0.29	0	0	0	0.34	1.56	0	0
CYP6BJ-F2	0.21	0	1.71	1.94	0.22	0.08	0.28	0.09	2.29	2.13	0.09	0.2
CYP6BJ-F3	0	0	21.41	22.68	0	0	0.33	0	25.77	29.6	0.33	0.37
CYP6BJ-F4	9.22	1.97	2.37	3.66	4.2	2.83	8.44	1.71	4.1	5.96	9.32	4.65
CYP6BQ32	10.86	5.77	21.55	23.19	2.96	3.89	8.35	7.07	38.21	60.92	4.11	4.17
CYP6BS4	0.32	0.06	0.06	1.55	0.42	0	0.1	0	0	0.11	0.28	0.37
CYP6EF8	41.19	3.35	19.12	5.42	4.18	7.26	88.84	10.8	35.52	27.28	18.34	20.84
CYP6HD1	845.66	1301.59	749.64	90.32	465.44	471.46	230.2	936.41	740.57	415.87	143.49	488.06
CYP6HD2	9.64	16.77	22.62	9.3	6.8	9.48	6.66	26.22	28.26	52	5.54	16
CYP6TW5	0.09	0.22	2.05	2.45	0.15	0.04	0.11	0.1	3.42	6.35	0.05	0.11
CYP6TW8	0.53	0.69	28.5	26.73	0.19	0.07	0.1	1.01	74.05	74.87	0.26	0.16
CYP6TW9	3.04	4.89	5.99	6.13	2.23	2.15	3.65	6.62	7.67	17.26	2.33	3.53
CYP6TW-F1	0.36	0.74	18.61	17.48	0.39	0.07	0.62	1.27	34.63	48.11	0.15	0.37
CYP6TW-F2	4.47	0	9.57	16.65	5.54	5.55	14.9	4.53	12.43	25.1	12.72	4.36
CYP9BP1	3	3.82	1.83	0.88	3.2	11.14	2.97	2.82	1.72	0.71	2.79	12.7
CYP9BQ1	1.96	2.4	1.9	2.07	1.29	1.81	0.74	1.82	0.87	1.67	0.44	0.83
CYP9D15	13.95	14.27	5.61	5.16	8.56	5.05	10.03	14.11	5.01	10.33	10.64	4.27
CYP9HE1-P	2.9	6.79	8.12	2.05	1.97	1.19	1.24	5.05	4.96	6.87	0.84	2.08
CYP9Y13	18.65	10	13.96	12.15	6.61	7.24	16	13.33	15.58	27.44	10.25	8.95
CYP9Z47	19.94	22.59	28.06	17.97	9.54	5.27	15.1	26.08	48.51	72.11	7.69	9.19
CYP9Z198	180.38	87.99	152.06	121.82	35.47	15.6	215.2	109.87	363.73	467.16	59.21	20.61
CYP9Z199	30.13	32.86	16.61	8.48	20.96	9.88	28.67	28.34	20.23	24.4	24.03	8.06
CYP9Z-F1	1.86	1.35	0.27	0.27	0.67	0.29	1.1	1.69	0.37	0.31	0.79	0.15
CYP9Z-F2	1.43	1.63	3.55	3.66	0.62	0.27	2.54	1.54	5.52	10.57	0.91	0.23
CYP9Z-F3	0	0.1	0.2	0.45	0	0	0.16	0	3	0.67	0	0
CYP9Z-F4	2.78	14.84	7.36	6.3	3.47	1.49	2.59	17	8.29	23.69	1.75	1.87
CYP9Z-F5	4.52	25.83	16.23	8.93	3.47	2.64	5.22	34.74	35.07	40.04	4.4	2.68
CYP9Z-F6	0.44	0.21	0	0	0	0.48	0.34	0.58	0	0.38	0.18	0
CYP9Z-F7	0	0	0	0.76	0	0	0	0	0.3	0.83	0	0.29
CYP9Z-F8	0	0	1.35	3.66	0	0	0	0	0	4.67	0	0
CYP9Z-F9	0	0.09	1.03	2.06	0.1	0.21	0.22	0.12	3.51	3.19	0.24	0
CYP3016C1	8.96	1.37	1.01	0.3	7.79	11.27	10.58	4.17	3.32	1.49	8.64	23.93
CYP3016C4	35.26	7.26	5.42	1.6	39.65	52.66	50.57	12.44	9.81	5.12	83.08	62.56
CYP3016C-F1	1.2	1.85	0.88	3.38	0.87	1.38	0	0.22	0.08	0.95	0.14	0.15
CYP349E3	22.59	7	2.87	3.47	27.81	15.81	24.7	9.64	1.6	2.17	38.44	8.73
CYP349F1	0.45	0.94	0.22	0.19	0.04	0.24	2.02	5.62	1.58	1.88	2.4	3.15
CYP349F15	47	8.59	2.55	1.46	20.24	11.74	57.98	18.23	4.56	6.22	59	33.62
CYP352A1	20.85	4.09	3.93	1.02	12.55	14.89	9.94	3.83	2.27	2.39	7.25	11.52
CYP411A1	5.1	1.9	0.24	0.2	2.08	2.92	1.27	0.96	0.08	0.8	1.05	0.78
CYP434B1	0	0.19	0.24	0.22	0.04	0.43	0.18	0.13	0.23	0.56	0.04	0.05
CYP4AA13	22.55	1.52	2.77	1.81	3.46	2.19	10.68	1.57	2.64	1.98	4.21	1.96
CYP4BN61-F	25.31	20.07	9.96	7.3	11.31	10.68	33.01	24.18	15.71	21.28	18.62	24.87
CYP4BN65	49.38	30.35	16.58	6.11	32.28	66.23	65.96	30.76	12.88	15.8	33.8	91.65
CYP4BN66	13.5	5.76	18.62	5.06	2.79	3.1	7.84	2.24	14.7	6.51	2.29	2.09
CYP4BR6	4.75	8.28	14.59	6.44	2.91	2.54	0.99	7.74	10.57	14.1	0.86	2.73
CYP4EJ1	22.53	5.54	2.23	1.26	13.2	8.81	38.35	9.92	2.05	3.22	27.02	13.93
CYP4G104	77.03	356.04	433.95	279.85	52.8	22.67	23.32	419.87	255.52	685.57	6.18	25.82
CYP4G105	16.54	75.7	94.24	60.83	12.93	4.22	4.23	111.87	44.2	166.87	1.29	4.86
CYP4NQ6	52.73	19.63	8.7	4.7	12.13	13.11	50.85	33.72	19.77	19.5	20.03	23.09
CYP4NQ22	44.92	33.2	27.08	11.28	10.7	18.2	17.29	31.77	21.99	38.01	5.33	13.26
CYP4Q26	0.03	0	2.71	0.25	0	0	0.05	0.17	8.95	2.61	0	0.12
CYP4Q28	455.68	0.71	4.48	4.69	0.81	1.58	0.98	0.14	1.98	1.45	0.51	1.2
CYP4Q81	2.2	7.97	15.52	9.11	2.34	0.84	1.75	7.47	23.23	25.93	0.8	2.2
CYP4Q82	60.8	16.97	43.4	23.72	24.48	30.51	47.22	18.87	42.37	54.21	33.89	36.06
CYP4Q83	179.69	17.24	36.7	20.6	20.11	25.15	71.35	22.86	39.92	24.26	33.8	25.61
CYP4Q-F	20.58	8.85	18.61	8.08	11.02	24.5	15.74	6.33	33.12	26.9	11.95	39.98

## Sheet: COE
Gene	MAn	MHe	MTh	MAb	MLe	MWi	FAn	FHe	FTh	FAb	FLe	FWi
COE1	0	0	1.12	0	0	0	0	0	3.32	0	0	0
COE3	1.37	1.87	0.76	2	0.66	0.72	0.64	1.29	0.33	2.92	0.48	0.44
COE4	17.08	13.12	15.77	32.57	9.2	10.26	12.44	12.79	16.21	51.46	9.05	11.79
COE5	31.05	19.46	6.42	3.63	20.65	34.35	25.48	17.35	6.03	9.37	21.86	34.78
COE6	1.56	1.46	2.44	1.95	2.03	2.65	1.4	1.44	0.67	2.48	0.51	3.59
COE7	0.74	6.57	2.85	0.32	2.68	0	0.5	4.1	2.22	0.74	1.73	0.01
COE8	18.38	212.34	9.34	5.93	6.24	4.51	17.04	211.3	5.9	8.74	6.43	3.77
COE9	19.71	1.05	7.1	25.73	1.19	0.93	6.18	1.01	4.61	6.5	1.39	0.84
COE10	6.28	4.59	4.71	8.99	3.5	3.74	5.07	3.91	6.66	13.22	3.77	3.55
COE11	0.76	0.82	4.59	5.6	0.42	4.57	0.58	1.04	7.39	14.25	0.21	2.95
COE12	43.62	13.57	8.72	2.5	29.18	69.27	36.37	12.79	8.84	6.93	24.02	49.81
COE13	16.58	6.5	3.04	4.32	11.19	10.48	10.99	8.27	3.01	5.22	9.55	5.28
COE14	0.54	2.85	3.25	3.68	1.01	0.53	0.14	3.43	0.48	2.62	0.16	0.4
COE15	83.76	22.66	16.97	19.64	67.06	58.8	61.18	38.44	13.25	31.07	62.5	56.01
COE16	24.79	3.89	2.36	1.01	3.67	9.04	11.64	6.27	2.18	9.46	9.11	18.15
COE17	3.79	3.01	2.2	1.5	1.55	1.92	3.35	0.98	0.8	1.34	1.46	0.92
COE18	5.01	5.47	5.37	6.78	3.14	2.25	4.15	6.29	6.45	11.11	3	2.26
COE19	1.35	1.17	12.65	12.1	0.58	0.22	0.81	0.27	10.52	25.49	0.38	0.14
COE20	0	0	0.18	0.64	0	0	0	0	3.99	1.34	0	0
COE21	0	0	3.7	1.94	0	0	0	0	11.32	7.98	0.02	0
COE22	9.51	4.82	1.85	10.52	4	6.86	9.23	3.84	0.65	7.77	4.04	5.41
COE23	9.19	1.89	2.67	2.45	1.4	1.57	2	1.64	1.84	5.1	1.99	1.26
COE24	0	0	0.39	18.12	0	0	0	0	1.67	95.33	0	0.03
COE25	0.44	0.92	0.3	0.34	0.67	0.4	0.51	0.74	0.02	6.74	0.09	0.19
COE26	0	0	16.43	42.31	0	0	0	0.12	38.47	61.42	0.02	0
COE27	125.13	48.64	25.45	5.55	45.84	29.93	104.57	52.17	18.39	21.16	49.74	29.43
COE28	0	0	119.34	57.92	0.08	0	0	0.04	290.99	237.05	0	0
COE29	0	0	10.6	3.37	0	0	0	0	53.4	26.36	0	0
COE30	0	0.07	52.96	14.01	0	0.13	0.08	0.06	172.68	87.63	0.03	0
COE31	0.22	0.19	69.6	13.54	0	0	0.17	0.14	121.02	91.24	0.03	0.03
COE32	0	0	19.42	28.11	0	0	0.03	0	25.55	64.2	0	0
COE33	0.33	1.08	0.06	0.22	0	0.05	1.04	0.81	0.19	0.87	0.34	0.19
COE34	23.21	103.6	59.04	19.6	26.69	10.01	20.26	102.3	62.57	63.44	24.76	22.25
COE35	0.1	0.26	5.8	20.11	0.16	0.76	0.14	0.35	5.74	45.09	0.06	0.29
COE36	23.48	5	5.19	3.45	24.56	26.46	16.45	6.97	2.32	5.53	19.29	14.25
COE37	0	0	4.13	2.83	0	0	0.05	0	28.15	10.09	0.06	0
COE38	0.24	0.27	1.29	1.38	0.04	0.15	0.26	0.11	1.06	3.51	0.35	3.64
COE39	0.59	0	51.48	69.72	0.13	0.18	0.45	0.03	60.94	90.77	0.09	0.1
COE40	0.75	0.2	10.98	12.26	0.27	0.26	0.27	0.04	14.52	10.8	1	0.14
COE41	0	0	2.96	2.64	0	0	0	0	9.16	7.07	0	0
COE42	0.27	0.39	31.29	28.56	0.16	0.17	0.23	1.26	80.01	88.19	0.17	0.22
COE43	1.58	0.33	0.09	0.26	1.06	1.19	1.68	0.44	0.75	0.38	1.31	1.18
COE44	0.17	0.16	30.24	15.21	0	0.25	0.03	0.36	62.07	93.02	0.03	0.1
COE45	0.12	0.09	23.12	6.88	0.04	0	0.09	0.07	40.72	27.36	0.06	0.12
COE46	1.46	0.2	0.32	1.07	0.15	0.28	3.27	0.42	1.63	2.26	0.49	0.1
COE47	0	0.15	13.02	1.91	0	0	0	0.19	52.43	10.47	0	0.07
COE48	21.12	9.4	10.1	19.58	8.28	9.18	14.48	11.09	8.38	16.09	11.13	10.17
COE49	0.26	0.12	10.18	60.75	0	0.19	0	0.23	12.86	97.55	0	0.12
COE50	0.78	2.32	4.18	2.29	1.01	1.06	0.73	5.01	6.57	7.77	0.38	1.53
COE51	0.09	0.09	3.09	3.11	0.09	0.16	0	0.03	52.86	54.84	0.03	0.17
COE52	0	0.19	20.06	1.06	0	0	0.2	0.65	34.22	9.47	0	0
COE53	0	0	99.43	1.13	0.03	0	0	0.06	251.89	42.74	0.14	0.06
COE54	1.85	5.43	8.16	9.57	0.26	0.27	3.38	5.37	15.08	16.38	0.52	0.12
COE55	10.3	0.34	0.09	0.07	1.84	1.12	11.59	0.59	0.15	0.2	4.07	0.96
COE56	0.1	0.79	3.67	28.04	0.03	0.02	0	1.04	0.09	0.2	0.06	0.12
COE57	1.69	3.12	2.34	0.94	1.05	0.91	1.65	5.12	3.75	7.37	0.75	2.09
COE58	0	0	1.1	1.06	0	0	0	0	4.86	4.06	0	0
COE59	8.04	5.64	4.87	3.28	3.57	3.58	4.53	5.01	7.98	10.42	2.52	3.15
COE61	0.21	0.48	0.07	0.32	0.11	0.42	0.11	0.13	0	0.06	0	0
COE62	0	0	0	0.38	0.26	0.16	0	0.59	0	0.1	0	0
COE63	0.96	0.13	0.13	0.79	0.64	1.3	0.63	0.49	0.39	1.08	1.16	0.51
COE64	41.29	42.56	41.55	53.96	32.76	27.05	48.16	46.39	45.95	73.57	35.93	27.73
COE65	11.79	8.44	7.64	5.48	8.08	8.05	9.18	8.85	4.88	23.04	5.56	4.44
COE66	0.45	0.64	0.94	1.36	0.85	0.3	0	0	0	0.43	0	0.1
COE67	0	0	28.87	2.06	0	0	0	0	2.76	1.43	0	0
COE68	16.62	14.47	12.49	8.69	10.55	14.7	9.76	9.76	17.97	19.55	8.01	12.45
COE69	9.66	7.79	3.91	4.18	6.58	4.7	7.48	6.11	3.16	11.03	5.54	3.12
COE70	0.97	0.2	0.24	0.32	0.18	0.88	0.23	0.2	0.16	0.15	0.1	0.05
COE71	4.85	2.08	3.68	2.22	1.15	2.3	0.58	1.16	2.75	5.86	0.71	1.01
COE72	0.05	0	0.05	0.17	0	0	0	0	0	1.04	0	0
COE73	0.15	0.44	0	0.35	0	0.48	0	0.15	0	0.8	0	0
COE75	0.28	0	10.05	1.27	0	0.5	0.11	0.25	7.2	6.78	0.12	0.13
COE77	0	0.4	0	0	0	0	0	3.22	0	0.35	0	0

## Sheet: GST
Gene	MAn	MHe	MTh	MAb	MLe	MWi	FAn	FHe	FTh	FAb	FLe	FWi
GSTd1	0.22	0.43	22.95	11.04	0.28	0.08	0.47	0.59	49.02	41.69	0.22	0.21
GSTd2	66.45	23.62	16.86	4.89	52.28	83.87	77.74	26.77	22.86	53.19	55.85	97.15
GSTd3	11.28	6.01	1.16	0.72	3.42	2.45	8.28	7.16	1.45	0.88	4.6	1.81
GSTd4	202.42	130.7	57.07	27.39	98.23	95.46	272.88	138.72	55.31	123.1	118.97	91.65
GSTd5	0	0	11.43	8.37	0	0	0	0	1.22	43.63	0	0
GSTd6	1.77	0.86	9.29	9.46	0.57	0.4	6.78	1.62	18.36	23.07	1.15	0.17
GSTd7	7.87	0.06	0	0.13	0.18	0.13	8.91	0.16	0	0	0.51	0.06
GSTd8	4.9	3.37	3.05	8.15	2.61	6.5	3.28	2.15	0.51	6.19	3.32	3.08
GSTd9	7.1	4.2	5.53	11.01	5.15	5.02	7.13	5.38	5.39	6.59	5.93	7.64
GSTd10	0.82	1.1	0.9	0.7	0.4	0.6	1.25	1.64	1.56	1.9	1.14	0.19
GSTd11	8.11	4.59	8.74	9.07	4.91	7.08	4.81	4.62	5.53	21.75	3.96	2.75
GSTe1	6.33	16.31	21.86	24.38	4.58	4.34	6.4	28.73	26.32	40.15	3.24	7.32
GSTe2	467.74	172.83	108.67	44.48	298.36	427.62	383.27	207.62	117.88	141.99	245.89	335.06
GSTe3	0	0	1.11	0	0.18	0.24	0.83	0.14	5.54	3.51	0.12	0.15
GSTe4	0.16	0.31	7.45	3.91	0.26	0.24	0	0.54	15.48	15.41	0.1	0
GSTe5	1.62	0.74	11.65	4.69	0.99	1.05	1.28	2.3	47.75	32.74	0.58	1.01
GSTe6	0.25	0.04	5.96	1.04	0.06	0.05	0.22	0.35	29.85	8.82	0.23	0.04
GSTe7	0.06	0.32	19.48	7.72	0	0.07	0.14	0.77	33.98	25.15	0.38	0.33
GSTe8	23.26	8.42	7.6	6.96	8.69	9.64	16.4	8.35	5.3	7.44	8.42	5.85
GSTe9	0.24	1.13	0.88	0	0.41	0.87	0.82	0.67	0.51	0.58	0.66	0.84
GSTo1	179.74	124.48	92.19	83.52	111.55	154.16	133.47	102.16	98.43	110.89	97.38	132.45
GSTo2	45.47	39.58	32.58	22.14	33.21	21.36	38.34	49.77	29.75	67.14	37.62	22.42
GSTs1	106.46	58.64	21.26	16.6	30.42	48.45	125.42	85.91	35.4	100.03	65.78	73.14
GSTs2	0.36	0.41	0.75	0.34	0.23	0	0.23	0.16	3.39	1.42	0.05	0
GSTs3	54.83	39.76	52.04	42.06	22.2	66.35	64.19	41.67	89.13	98.16	45.66	46.46
GSTs4	6.41	7.87	17.99	8.06	1.77	3.15	10.54	13.55	24.52	60.37	4.4	8.17
GSTs5	41	49.91	24.12	77	20.97	18.15	47.17	55.19	13.45	63.07	34.85	30.83
GSTs6	16.93	10.96	12.69	12.21	3.36	20.12	21.4	11.44	20.89	33.74	8.28	17
GSTs7	27.66	14.77	112.13	480.6	12.36	14.48	41.13	21.26	74.26	124.39	14.73	17.48
GSTt1	24.75	26.42	18.65	17.4	18.91	16.03	19.99	26.12	18.13	22.61	20.06	12.17
GSTt2	10.76	6.56	6.33	11.92	4.63	4.22	6.11	7.79	6.4	8.36	5.18	5.3
GSTz1	46.09	18.48	12.97	5.59	30.9	43.53	31.66	16.15	6.57	12.61	23.97	32.34
